# Supplementary material for: The Impact of Urbanization and Human Mobility on Seasonal Influenza in Northern China
Source: Viruses. 2022 Nov 19;14(11):2563. doi: 10.3390/v14112563 (PMC9697484; doi:10.3390/v14112563)
Supplement: Supplementary file 1 [file viruses-14-02563-s001.zip]

Archive with 1 entries (1 files):
- viruses-2010277-supplementary.pdf
